# Supplementary material for: Durable lymph-node expansion is associated with the efficacy of therapeutic vaccination
Source: Nat Biomed Eng. 2024 May 6;8(10):1226–42. doi: 10.1038/s41551-024-01209-3 (PMC11485260; doi:10.1038/s41551-024-01209-3)
Supplement: Supplementary file 4 — Source data for the supplementary figures. [file 41551_2024_1209_MOESM4_ESM.xlsx]

## Sheet: S1
Fig. S1a	MPS dLN								MPS ndLN								Bolus dLN								Bolus ndLN								PBS dLN
0	1.10428	1.37994	1.70928	2.12194	1.44283	1.30783	4.48083	1.39183	0.625611	-0.00172222	0.436611	0.266278	1.31483	0.224833	0.218833	0.0928333	0.438611	0.985944	0.777944	1.28494	1.94083	1.67083	2.32683	1.46683	0.657611	0.334611	0.262611	0.646611	0.911833	0.482833	1.06683	0.967833	-0.507722	0.324611	0.271944	0.169944	0.803833	-0.293167	0.367833	-0.0221667
1					1.58625	1.3685	1.36225	1.6455					0.03775	0.30275	0.3625	0.29225					0.0425	-0.01	-0.00775	0.08825					0.026	0.1765	-0.113	0.00075					0.00975	-0.01425	0.09525	0.00425
3	1.38525	1.2675	1.56925	1.43875					-0.28575	-0.1475	-0.299	-0.21575					-0.21775	-0.3	0.13425	0.11475					-0.42225	-0.20025	-0.2235	-0.293					-0.0345	-0.07375	-0.165	-0.122
5					1.09875	-0.00125	0.86825	0.105					0.11625	-0.16375	-0.3475	-0.15125					0.085	-0.0325	-0.11025	0.26075					-0.128	0.02175	0.0405	-0.22025					0.00775	-0.00875	-0.22175	0.0285
7	-0.25125	-0.4255	1.10275	-0.64675					-0.097	0.05325	-0.0085	-0.00725					0.25325	0.1995	0.0245	-0.1635					0.0525	0.169	-0.0345	0.174					0.049	-0.10875	-0.031	0.071
9					-1.171	0.9815	-1.5595	0.48					-0.13075	0.00725	0.256	-0.0255					-0.14925	0.01575	-0.018	-0.126					0.1385	0.06325	-0.101	0.26125					0.135	0.2585	0.36	0.0345
11	0.88325	0.79025	-1.0835	-0.25525					-0.13675	-0.032	-0.08425	0.0275					-0.2805	0.04525	-0.253	-0.27675					0.03475	0.10925	0.192	-0.08175					0.0115	0.0155	-0.02875	0.02975
13					-0.5505	-0.30925	0.48375	0.85125					-0.1335	-0.01075	-0.25	0.1115					-0.37925	0.04675	-0.13325	-0.22875					0.002	0.006	0.038	-0.146					-0.05675	-0.10525	0.01325	0.302
15	-0.12925	0.0185	0.73225	-0.729					0.125333	0.106444	0.134667	0.0207778					0.0281111	-0.18	-0.109	-0.234667													-0.00811111	-0.0385556	-0.0108889	-0.0793333
17					-0.42075	-0.89125	-0.6675	-0.42725					0.27775	0.17775	0.06175	-0.09825					0.049	-0.205		0.00366667					-0.19725	0.081							0.00422222	-0.0184444	-0.0938889	-0.161333
19	-1.0522	-0.4364	-0.8082	-0.83
21					-0.1926	-0.2614	-0.485	-0.711					-0.0350517	-0.0315345	-0.0117759	-0.0148966					0.0124	-0.0038
24	-0.1068	-0.9242	-0.0924	0.1072					-0.004	-0.0722	0.102	0.067					-0.0235217	-0.007	-0.0226667	0.0147407													-0.00125926	0.00462963	0.0213704	-0.00962963
26					-0.0595714	-0.10481	-0.107238	-0.15519										-0.02632			-0.0132857	-0.0451905		0.0252381													-0.0478095	-0.00714286	0.0210476	-9.52381e-05
29	0.0407273	-0.0379545	0.329182	0.0156818					0.0242	0.00144	-0.01162	0.01936
47					0.00695238	-0.0267143	0.00357143	-0.0725714									-0.012				-0.0197736	-0.00567925		-0.0290755													0.0289524	0.0267619	-0.0237143	0.0100952
51	-0.0139286	-0.0376786	-0.1505	0.0166071													-0.0131224	-0.0107755	-0.0125714	-0.0223878													0.00271429	-0.0065	-0.0258214	0.0170357
68					-0.0469091	-0.0247273	-0.0455455	-0.00236364																													-0.0342187	-0.0345937	-0.0257187	-0.0208438
79	-0.147905	-0.0369524	-0.0339048	-0.100429	-0.0455714	-0.0283333	-0.0457619	-0.0687143	-0.0560476	0.0434286	-0.0398095	-0.0259048	-0.0171429	0.00133333	-0.00295238	-0.00447619																	-0.004	-0.0217143	0.0182857	-0.00409524
Fig. S1d
MPS	Bolus	PBS
4.338	1.225	0.334
3.142	1.785	1.314
2.552	1.616	1.925
1.941	1.61	1.71
2.833	1.136	1.602
2.234	1.53	1.235
4.071	2.334	1.499
		1.414
Fig. S1e
	MPS dLN								Bolus dLN								PBS dLN
0
1					1.04021	1.51744	3.04217	1.66242					1.37014	1.50532	1.4293	1.17595					1.09598	1.22664	0.850514	1.08844
3
5					2.89622	2.61804	3.3356	3.14441					1.37968	1.14459	1.677	1.29905
7
9					3.6986	3.2635	7.11272	4.06416					1.82083	1.07156	1.40756	2.41624					1.39047	1.23173	0.564806	1.15546
11
13					2.85928	4.69417	2.84863	5.02765					1.27204	1.0103	1.62918	1.40759
15
17					2.61306	4.30133	5.05205	5.4329					0.751534	1.05788	1.30297	1.36916					1.15851	1.48652	1.15561	1.83998
19
21					1.42279	2.32188	3.43176	5.60501					1.11935	0.747397		1.33283					1.12993	1.56312	1.0473	1.13865
24
26					1.98115	1.92093	3.16263	4.84648					1.46346	1.07877		2.49069
79					1.59231	2.25972	1.8415	3.4206
91					1.49597	2.14052	1.45037	2.19392
100					1.32945	1.83366	1.33533	2.68182

## Sheet: S2
Fig. S1a			Fig. S1c										Fig. S1d
PBS	MPS		Distance from LN edge (um)	Hoechst				Actin					Distance from LN edge (um)	Hoechst				Actin
4.961	12.571		1.383	0.6176	0.6583	0.6349	0.9078	0.5816	0.7118	1	1		1.383	0.636	0.412	0.7937		0.3143	0.4601	0.4166
5.394	11.82		15.213	0.7702	0.7483	0.8437	1	0.6265	0.6622	0.7985	0.8352		15.213	0.7672	0.5906	0.9402		0.3119	0.6076	0.3564
4.382	8.988		29.043	0.7976	0.7696	0.9269	0.898	0.6084	0.6107	0.6806	0.6987		29.043	0.7833	0.6608	0.937		0.2951	0.5763	0.3246
4.666	13.821		42.873	0.817	0.794	0.9571	0.879	0.612	0.593	0.627	0.6385		42.873	0.8217	0.6822	0.9613		0.291	0.5197	0.3186
8.236	12.332		56.703	0.8179	0.7998	0.9701	0.8593	0.6134	0.5844	0.6065	0.6271		56.703	0.8315	0.7093	0.9871		0.2869	0.4989	0.3221
4.241	17.566		70.533	0.8207	0.8105	0.9833	0.8709	0.66	0.6125	0.5876	0.5981		70.533	0.8408	0.7183	1		0.2888	0.4933	0.3312
7.644	21.346		84.363	0.8174	0.8165	0.9901	0.8909	0.6976	0.6257	0.6028	0.6221		84.363	0.8482	0.7273	0.9789		0.2936	0.4939	0.3373
11.417	10.648		98.193	0.8079	0.8231	0.9941	0.8868	0.6923	0.626	0.6153	0.6274		98.193	0.8581	0.729	0.9755		0.2978	0.502	0.3385
9.218	10.734		112.023	0.8049	0.8365	0.9829	0.8756	0.6933	0.6152	0.6213	0.6572		112.023	0.8647	0.728	0.9292		0.3077	0.5155	0.3328
8.797	13.717		125.853	0.7983	0.8357	0.9774	0.9014	0.7209	0.6393	0.6265	0.6959		125.853	0.8593	0.73	0.8956		0.3269	0.5188	0.3328
7.739	29.069		139.683	0.7896	0.8285	0.9644	0.8953	0.7472	0.6484	0.6283	0.6973		139.683	0.851	0.7272	0.8773		0.3385	0.5247	0.3332
8.317	21.702		153.513	0.7803	0.8244	0.9668	0.86	0.7431	0.6702	0.6342	0.705		153.513	0.8552	0.732	0.8703		0.3489	0.532	0.3308
8.21	23.994		167.343	0.7891	0.7918	0.953	0.8253	0.7667	0.6694	0.6603	0.6905		167.343	0.8494	0.7307	0.8405		0.3624	0.5355	0.3227
8.045			181.173	0.8104	0.7797	0.9635	0.8168	0.7895	0.6672	0.6595	0.7005		181.173	0.8713	0.7487	0.8378		0.3762	0.5378	0.319
15.132			195.003	0.8384	0.7731	0.9521	0.8478	0.8106	0.6766	0.6619	0.7118		195.003	0.874	0.7487	0.8189		0.3949	0.5547	0.3247
15.629			208.833	0.8427	0.7792	0.9435	0.8319	0.8254	0.7107	0.6652	0.7047		208.833	0.8808	0.7551	0.817		0.4077	0.5652	0.3338
15.928			222.663	0.8681	0.7821	0.9426	0.8309	0.8715	0.7356	0.6715	0.7235		222.663	0.87	0.7548	0.8116		0.4272	0.5704	0.3436
16.198			236.493	0.8685	0.787	0.9383	0.8214	0.846	0.7479	0.6864	0.739		236.493	0.862	0.7405	0.7957		0.4497	0.5719	0.348
11.94			250.323	0.888	0.782	0.9417	0.8063	0.8518	0.7481	0.707	0.7399		250.323	0.8614	0.7446	0.7731		0.4802	0.5847	0.354
15.393			264.153	0.8727	0.7741	0.9459	0.8343	0.8527	0.7389	0.7157	0.7589		264.153	0.8446	0.7608	0.7767		0.5038	0.5924	0.3614
23.285			277.983	0.8761	0.7608	0.9549	0.834	0.8394	0.7235	0.7451	0.7709		277.983	0.8356	0.7666	0.7754		0.5168	0.6058	0.3733
15.866			291.813	0.8724	0.7678	0.9718	0.8372	0.8223	0.7354	0.7659	0.7891		291.813	0.827	0.771	0.785		0.5414	0.6242	0.3863
7.719			305.643	0.8781	0.7661	0.9957	0.8508	0.8252	0.7395	0.7911	0.7874		305.643	0.8265	0.778	0.7727		0.5592	0.6168	0.4186
8.222			319.473	0.8823	0.7754	0.994	0.8328	0.8789	0.7471	0.8047	0.8131		319.473	0.8222	0.7929	0.7766		0.5788	0.6147	0.4354
7.319			333.303	0.8982	0.7804	0.9883	0.8381	0.9384	0.7594	0.832	0.7942		333.303	0.7955	0.8201	0.7931		0.5842	0.6181	0.4549
6.002			347.133	0.9062	0.807	0.9929	0.8056	0.9391	0.7858	0.8345	0.7798		347.133	0.8057	0.8339	0.7932		0.5767	0.6334	0.4629
5.497			360.963	0.9287	0.8277	0.9961	0.7916	0.9202	0.8078	0.8467	0.8085		360.963	0.8124	0.8419	0.7952		0.5915	0.653	0.467
			374.793	0.9241	0.8225	1	0.7736	0.9095	0.8241	0.8464	0.7673		374.793	0.8165	0.8517	0.7883		0.6411	0.668	0.4705
			388.623	0.9375	0.9219	0.9997	0.8152	0.9235	0.9041	0.8414	0.8031		388.623	0.8042	0.8571	0.7801		0.6474	0.6774	0.4794
			402.453	0.937	0.935	0.9928	0.7708	0.9269	0.9704	0.8547	0.7905		402.453	0.8119	0.8743	0.7898		0.6485	0.7	0.5012
			416.283	0.9472	0.9252	0.974	0.7715	0.931	0.9717	0.8395	0.7986		416.283	0.8113	0.8828	0.7671		0.6432	0.71	0.4998
			430.113	0.9537	0.9525	0.9604	0.762	0.9531	0.9324	0.8307	0.7956		430.113	0.8154	0.8987	0.7721		0.6449	0.7337	0.507
			443.943	0.9642	0.9432	0.9468	0.7534	0.964	0.9279	0.8041	0.7917		443.943	0.82	0.8962	0.7825		0.6676	0.7471	0.5274
			457.773	0.975	0.9581	0.9358	0.7547	0.9568	0.9306	0.8153	0.7775		457.773	0.8373	0.9163	0.8005		0.6521	0.7489	0.5324
			471.603	0.9797	1	0.9275	0.7183	0.9823	0.9715	0.8057	0.7353		471.603	0.8384	0.9184	0.8208		0.6686	0.7685	0.5437
			485.433	0.9944	0.9762	0.9392	0.7007	0.9907	1	0.8112	0.7004		485.433	0.8607	0.9224	0.8031		0.7147	0.7794	0.5448
			499.263	0.9998	0.9086	0.9448	0.7165	0.9629	0.9119	0.8022	0.7337		499.263	0.8734	0.9198	0.7964		0.7432	0.7889	0.548
			513.093	0.9962	0.9049	0.9324	0.7182	0.9464	0.9639	0.7769	0.7512		513.093	0.8825	0.9138	0.8198		0.7193	0.8214	0.5793
			526.923	0.9938		0.9572	0.7674	0.984		0.7717	0.7703		526.923	0.8706	0.9101	0.8225		0.7161	0.8393	0.6097
			540.753	1		0.9732	0.7258	1		0.7754	0.7506		540.753	0.8756	0.9354	0.8228		0.7151	0.8245	0.6035
			554.583	0.9982		0.9693	0.6314	0.9897		0.7803	0.7061		554.583	0.8892	0.9416	0.8205		0.7679	0.8495	0.6153
			568.413	0.9771		0.9771	0.5584	0.9491		0.81	0.6719		568.413	0.8819	0.9621	0.8171		0.7983	0.8638	0.6227
			582.243	0.8583		0.975		0.8092		0.8136			582.243	0.9011	0.9443	0.7935		0.7654	0.8575	0.6162
			596.073	0.8788		0.9819		0.8738		0.8169			596.073	0.9068	0.9241	0.8276		0.7404	0.8686	0.6495
			609.903	0.9117		0.9614		0.8848		0.8			609.903	0.9235	0.9278	0.8443		0.782	0.8836	0.6784
			623.733	0.8866		0.9557		0.8709		0.8415			623.733	0.9356	0.9467	0.8281		0.8023	0.9183	0.6895
			637.563	0.8604		0.9538		0.9803		0.828			637.563	0.9423	0.9644	0.8445		0.788	0.9469	0.6855
			651.393	0.8797		0.9626		0.959		0.8646			651.393	0.9373	0.9933	0.8282		0.7988	0.9834	0.6879
			665.223	0.9535		0.9617		0.9974		0.8558			665.223	0.9692	1	0.8473		0.8391	0.9779	0.7073
			679.053	0.8591		0.9465		0.9036		0.8279			679.053	0.9366	0.9615	0.8656		0.8436	1	0.7257
			692.883			0.9356				0.8122			692.883	0.9588	0.9403	0.8387		0.8606	0.9734	0.7088
			706.713			0.897				0.7717			706.713	0.9473	0.9445	0.8331		0.8957	0.8774	0.7158
			720.543										720.543	0.9422		0.8422		0.903		0.7076
			734.373										734.373	0.9682		0.8532		0.8641		0.7232
													748.203	0.9609		0.881		0.85		0.756
													762.033	0.9598		0.8923		0.8562		0.7613
													775.863	0.939		0.882		0.9099		0.7545
													789.693	0.9746		0.8502		0.9267		0.7494
													803.523	0.9617		0.838		1		0.7545
													817.353	1		0.8489		0.9758		0.785
													831.183	0.9744		0.8728		0.9659		0.8174
													845.013			0.8796				0.8463
													858.843			0.9051				0.8561
													872.673			0.9065				0.8723
													886.503			0.9346				0.8855
													900.333			0.9358				0.8797
													914.163			0.9366				0.886
													927.993			0.9264				0.8885
													941.823			0.9491				0.93
													955.653			0.9589				0.9578
													969.483			0.9187				0.9781
													983.313			0.9298				0.9644
													997.143			0.8955				1
													1010.97			0.9156				0.9716
													1024.8			0.971				0.9328
													1038.63			0.8868				0.8352
													1052.46			0.7771				0.7121
													1066.29			0.8522				0.7274
													1080.12			0.9068				0.8293
													1093.95			0.9625				0.848
													1107.78			0.8766				0.7831
													1121.61			0.6783				0.6451
													1135.44
													1149.27

## Sheet: S4
Fig. S4b			Fig. S4c				Fig. S4d			Fig. S4e
Center	Periphery		G' (kPa)	Periphery	Center		Center	Periphery		tan delta	Periphery	Center
4.331	6.348		0	1	0		0.3472	0.2911		0	0	0
7.024	13.59		5	24	64		0.3551	0.3025		0.16	1	0
5.127	12.13		10	39	18		0.3542	0.2947		0.18	3	2
5.456	11.62		15	35	3		0.3762	0.3184		0.2	4	0
4.858	18.62		20	15	6		0.3263	0.2916		0.22	6	3
8.181	10.94		25	6	3		0.3467	0.3053		0.24	8	1
			30	7	1					0.26	14	5
			35	1	0					0.28	19	5
			40	3	0					0.3	22	8
			45	3	0					0.32	23	7
			50	8	0					0.34	30	13
										0.36	7	24
										0.38	1	12
										0.4	1	13
										0.42	4	6

## Sheet: S5
Fig. S5a					Fig. S5b					Fig. S5c					Fig. S5d					Fig. S5e
Center		Periphery			Center		Periphery			Center		Periphery			Center		Periphery			Center		Periphery
Control	MPS	Control	MPS		Control	MPS	Control	MPS		Control	MPS	Control	MPS		Control	MPS	Control	MPS		Control	MPS	Control	MPS
3.368	2.471	5.794	4.884		0.3495	0.3736	0.276	0.2793		11.863	5.969	17.186	20.746		4.334	2.359	5.769	6.437		0.365	0.395	0.336	0.31
2.116	2.265	5.89	4.658		0.4692	0.3638	0.283	0.2753		9.188	5.589	14.401	21.16		3.639	2.338	4.952	4.447		0.396	0.418	0.344	0.21
6.093	1.878	10.15	4.101		0.2678	0.4435	0.3137	0.3945		8.809	6.584	13.492	11.858		3.491	2.715	2.96	3.768		0.396	0.412	0.219	0.318
3.432	2.496	9.686	7.507		0.3283	0.4306	0.2077	0.3055		7.517	7.107	46.291			2.834	2.806	9.494			0.377	0.395	0.205
3.03	2.508	7.127	3.766		0.2966	0.405	0.2308	0.2675		12.243	7.06				2.702	2.666				0.221	0.378
1.339	2.083	5.284	3.623		0.3472	0.3262	0.3236	0.3629		9.368	7.839				3.205	2.556				0.342	0.326
2.483	1.481	5.576	4.913		0.3551	0.2862	0.2906	0.2581			6.386	12.573				1.859					0.291
2.088	0.9582	3.783	3.137		0.3542	0.4351	0.3529	0.3494		3.927		13.536			2.827		4.004			0.294		0.318
2.023	1.192	7.058	4.743		0.3762	0.5272	0.297	0.3124		4.076	5.309	38.191	29.332		2.148	2.016	4.093	7.576		0.547	0.38	0.302	0.258
1.533	1.502	5.505	2.851		0.3263	0.4821	0.298	0.3276		3.157	5.291	22.652	15.186		2.06	1.95	9.489	4.585		0.505	0.369	0.248	0.302
2.805		2.184	2.082		0.3467		0.2911	0.2407		3.934	6.436		12.014		1.574	2.299	5.973	2.879		0.499	0.357	0.264	0.24
		4.02	2.312				0.3025	0.2117			5.681		11.938		1.972	1.981		3.592		0.501	0.349		0.301
		3.527	2.906				0.2947	0.3111		25.576	6.124	28.508				2.146					0.35
		3.66	3.255				0.3184	0.3399		21.424	6.184	38.105			7.592	2.284	9.079			0.297	0.369	0.318
		5.284	1.455				0.2916	0.3803		26.045	6.319	31.017			5.664	2.335	11.087			0.264	0.37	0.291
		3.328					0.3053			21.208	8.494				7.28	3.107	10.289			0.28	0.366	0.332
										21.579					5.279					0.249
										19.941	9.96		5.432		5.554	3.086		2.275		0.257	0.31		0.419
											2.812		11.149		5.19	1.384		4.99		0.26	0.492		0.448
										25.396	2.76	34.862	9.961			1.189		3.892			0.431		0.391
										3.094	3.552	55.562	16.407		6.763	1.747	7.935	5.246		0.266	0.492	0.228	0.32
										19.205	5.412	50.852			1.249	2.433	11.901			0.404	0.45	0.214
										13.683	2.941				4.354	1.429	9.221			0.227	0.486	0.181
										5.819					4.081					0.298
										4.939	9.562		22.225		2.11	3.72				0.363	0.389		0.285
											3.495		23.712		2.036	1.457		7.502		0.412	0.417		0.316
										32.49	5.577	20.639	20.55			2.68		7.493			0.481		0.365
										6.861	5.362	45.653	29.362		7.074	2.074	5.577	7.525		0.218	0.387	0.27	0.256
										3.819	5.326	42.317			1.914	2.549	9.842			0.279	0.479	0.216
										21.247		19.484			1.557		8.476			0.408		0.2
										5.97	5.415		15.55		3.921	2.481	4.614	4.559		0.185	0.458	0.237	0.293
										3.793	10.427		10.691		2.176	4.011		2.922		0.365	0.385		0.273
										15.482	11.135		16.281		1.637	3.859		4.11		0.432	0.347		0.252
											2.673		13.77		2.932	1.559		3.471		0.189	0.583		0.252
											13.529					3.229					0.239
											3.052					1.41					0.462
											7.898					1.776					0.225
											3.21					1.737					0.541
												17.766	7.94
												15.659	12.245									0.341945	0.32
												10.354	13.219				6.075	2.545				0.321093	0.365
												29.288	12.147				5.028	4.465				0.347016	0.346
												11.012	11.824				3.593	4.568				0.282129	0.339
												9.574	9.585				8.263	4.124				0.322194	0.335
												8.603	4.771				3.548	3.958				0.365365	0.327
												21.676	9.251				3.498	3.132				0.373707	0.369
												30.078	10.916				3.215	1.762				0.29618	0.355
													11.165				6.42	3.282				0.263182	0.373
												12.868	11.116				7.916	4.067					0.379
												29.181	10.566					4.231				0.366	0.388
												19.501	10.211				4.706	4.318				0.245	0.398
												12.628	9.177				7.152	4.207				0.287	0.399
												13.061	6.474				5.596	4.072				0.341	0.379
												30.39	9.281				4.308	3.477				0.326	0.378
												45.358					4.254	2.447				0.283	0.357
												21.331	20.629				8.602	3.312				0.264
												16.121	13.36									0.255	0.283
												16.01	37.033				5.43	5.832				0.303	0.312
												25.992	36.08				4.883	4.17				0.289	0.22
													28.151				4.635	8.165				0.238	0.209
												24.036	28.935				6.196	7.55					0.217
												2.435	28.067					6.096				0.25	0.206
												2.575	24.766				6.013	5.962				0.462	0.222
												16.403	24.5				1.124	6.229				0.478	0.226
												18.097	20.934				1.23	5.601				0.322	0.137
												12.652	17.619				5.286	3.357				0.318	0.173
												11.404	7.856				5.761	3.626				0.344	0.303
												17.04	4.763				4.35	5.333				0.344	0.34
												9.715	6.361				3.927	2.671				0.299	0.427
												4.208					5.103	2.032				0.328	0.339
												11.82	17.173				3.188	2.159				0.404
													10.736				1.698					0.333	0.292
												10.925	11.131				3.932	5.014					0.344
												3.508	11.005					3.691				0.368	0.351
												12.148	12.606				4.018	3.906				0.412	0.326
												22.287	5.464				1.444	3.584				0.347	0.283
												56.902	3.715				4.211	3.569				0.253	0.351
												75.123	5.451				5.63	1.92				0.217	0.424
												86.274	7.351				12.329	1.575				0.213	0.4
												69.038	5.232				16.008	2.182				0.166	0.398
												15.676	10.055				14.363	2.928				0.204	0.462
												14.406	11.185				14.102	2.419				0.314	0.312
												9.55	11.721				4.916	3.137				0.326	0.303
												9.789					4.689	3.386				0.346	0.296
												9.624	17.378				3.301	3.472				0.343
													15.776				3.36					0.352	0.284
												12.114	14.251				3.389	4.929					0.287
												4.852	7.259					4.534				0.33	0.3
												54.473	9.818				3.996	4.281				0.367	0.368
												62.615	15.56				1.78	2.669				0.194	0.348
												13.081	26.511				10.573	3.42				0.189	0.298
												15.997	13.432				11.81	4.638				0.293	0.299
												4.253	11.169				3.835	7.928				0.299	0.335
													16.84				4.783	4.495				0.414	0.353
													24.46				1.759	3.943					0.324
																		5.457					0.24
													14.186					5.878
													7.568										0.294
													6.509					4.164					0.342
													5.076					2.591					0.367
													4.536					2.392					0.376
													8.495					1.907					0.386
													15.676					1.753					0.309
													5.672					2.623					0.253
													6.846					3.973					0.282
													6.904					1.597					0.275
													8.175					1.879					0.367
													7.838					2.535					0.359
													8.127					2.931					0.363
													15.265					2.843					0.346
																		2.812					0.314
													10.85					4.796					0.287
													10.155										0.328
																		3.558					0.321
																		3.259
																				0.397	0.356	0.299	0.325
										6.062	6.43	9.702	9.736			2.289	2.899	3.164		0.396	0.37	0.314	0.183
										6.186	5.564	10.745				2.059	3.375			0.358	0.345	0.352	0.276
										4.573	6.598	9.278	6.439		1.637	2.278	3.268	1.775		0.351	0.36	0.251	0.258
										4.517	6.472				1.585	2.331	6.13			0.375	0.381	0.27	0.31
										3.787	6.841	12.013	8.057		1.42	2.605	3.241	2.496		0.362	0.354	0.286
										3.265	9.418	5.529	5.69		1.182	3.337	1.579	2.466		0.366		0.342	0.345
										3.09	5.145	3.903	3.959		1.132	2.525	1.336	1.366		0.355	0.362	0.349	0.337
										3.493	4.402	3.643	6.663		1.241	1.592	1.273	2.244		0.262	0.322	0.325	0.213
										4.737	4.51	4.855	10.062		1.242	1.452	1.578	2.142		0.286	0.28	0.287	0.19
										4.371	8.232	4.925	9.119		1.251	2.303	1.412	1.731		0.306	0.275	0.259	0.194
										4.52	6.669	4.645	9.266		1.383	1.831	1.202	1.794		0.328	0.317	0.245	0.217
										4.686	5.254	4.343	9.915		1.536	1.667	1.064	2.152		0.371	0.275	0.242	0.206
										3.012	6.251	4.784	10.36		1.117	1.717	1.157	2.133			0.274	0.255	0.214
											6.983	4.16	9.766			1.913	1.059	2.095			0.268		0.199
											6.878		9.555			1.842		1.9		0.353	0.301	0.322	0.212
										7.947	5.998	10.339	9.346		2.809	1.804	3.333	1.983		0.345	0.351	0.348	0.209
										7.381	7.486	10.375	9.639		2.548	2.624	3.613	2.017		0.341	0.343	0.287	0.218
										8.259	10.829	12.216	9.31		2.82		3.511	2.034		0.383	0.342	0.308	0.227
										6.097	9.88	12.905	8.38		2.336	3.382	3.969	1.899		0.368	0.333	0.305
										5.045	7.765	14.365			1.855	2.589	4.38			0.36	0.329	0.275
										5.495	6.757	17.521			1.977	2.222	4.817			0.348	0.323	0.34
										8.879	6.076	11.393			3.086	1.962	3.873			0.338	0.278	0.25
										7.316	6.693	22.374			2.473	1.861	5.588			0.36	0.353	0.188
										6.793	4.646	13.405			2.447	1.638	2.515				0.33	0.336
											5.106	13.261				1.686	4.452				0.333	0.369
											5.519	11.282				1.837	4.167				0.336
											4.783					1.607				0.38	0.319	0.291
										6.039	5.282	14.945			2.296	1.685	4.349			0.324	0.323	0.268
										8.344	5.227	8.487			2.702	1.688	2.278			0.289		0.279
												7.04			3.187		1.963			0.32	0.26	0.304	0.238
											4.927	10.115	23.665		3.404	1.281	3.076	5.63		0.395	0.274	0.27	0.215
										4.199	4.448	21.475	12.006		1.657	1.218	5.792	2.584		0.382	0.263	0.25	0.238
										3.914	4.532	22.039	9.587		1.497	1.194	5.516	2.278		0.358	0.275	0.332	0.296
										3.99	4.852	10.886	7.014		1.429	1.333	3.611	2.078		0.37	0.279	0.318	0.166
										5.054	6.599	10.693			1.869	1.841	3.402			0.391	0.258	0.313	0.261
										5.188	5.805	5.716	13.878		2.029	1.5	1.791	3.618		0.384	0.264	0.295	0.204
										4.464	6.966	5.961	11.863		1.715	1.838	1.756	2.417		0.3	0.29	0.285	0.193
										5.644	5.892	7.791	13.803		1.695	1.707	2.219	2.66		0.357	0.282	0.289	0.221
										4.431	4.155	18.174	16.919		1.581	1.171	5.246	3.742			0.266	0.337	0.221
											3.958	14.388	13.285			1.052	4.851	2.94		0.346	0.255	0.34	0.183
											3.992		13.782			1.02		2.523		0.353	0.324	0.321	0.178
										10.269	4.198	10.603	9.813		3.558	1.362	3.602	1.748		0.396	0.306	0.331	0.178
										10.564	5.155	15.67	6.382		3.734	1.58	5.032	1.139		0.368	0.345	0.279	0.194
										4.426	10.348	18.369	6.096		1.753		6.075	1.183		0.347	0.34	0.317	0.198
										4.6	6.229	25.84	6.308		1.691	2.118	7.21	1.249		0.368	0.335	0.303	0.201
										4.46	3.546	16.659	6.063		1.545	1.187	5.284	1.216		0.387	0.237	0.288	0.176
										4.333		7.151	6.105		1.593		2.165	1.074		0.371	0.298	0.312	0.25
										4.286	7.709	6.59	4.938		1.658	2.297	1.9	1.233		0.379		0.316
										6.692		16.842			2.483		5.249			0.392	0.471	0.34	0.239
										6.822	2.013	10.979			2.584	0.948	3.474	7.26		0.392	0.625	0.33	0.268
										4.175	1.233	5.535			1.637	0.772	1.883	3.895		0.398	0.603	0.308	0.261
										3.807	1.627	6.052	12.786		1.491	0.981	1.999	3.338		0.393	0.481	0.337	0.424
										3.131	1.88	5.891	5.525		1.246	0.903	1.815	2.344			0.412	0.335	0.414
										3.364	1.984	4.893	6.268		1.322	0.817	1.651	2.594			0.338		0.466
												11.635	6.917			1.748	3.895	3.221		0.28	0.415	0.326	0.43
											4.156		8.678			1.727		3.728		0.354	0.305	0.336	0.436
											3.945	12.683	8.273			1.203	4.14	3.604		0.333	0.454	0.301	0.338
										6.517	1.415	13.003	7.961			0.642	4.372	2.689		0.354	0.384	0.309	0.247
										4.275	1.917	12.184			1.425	0.735	3.662	3.67		0.341	0.414	0.295	0.245
										4.519	1.137	20.646	6.431		1.598	0.471	6.383	1.576		0.303	0.319	0.262	0.222
										4.702	1.729	12.771	7.839		1.603	0.551	3.77	1.74		0.319		0.257	0.223
										4.862		26.668	5.876		1.472		6.991	1.312		0.332		0.241	0.224
										4.621		28.233	5.931		1.476		7.249	1.329		0.326		0.294	0.229
										4.164		26.478	5.623		1.382		6.394	1.289		0.322		0.295
										4.935		16.783			1.611		4.935			0.325	0.590045		0.428
										4.84	2.21	16.763	6.771		1.556	1.304	4.94	2.9			0.735645		0.315
										5.144	0.923		19.127		1.67	0.679		6.034		0.339	0.61152	0.328	0.591435
											1.493		1.728			0.913		1.022		0.35	0.589224	0.289	0.434298
										7.002	1.726	12.031	2.42		2.371	1.017	3.945	1.051		0.355	0.60688	0.303	0.41006
										8.097	1.628	8.984	3.002		2.832	0.988	2.594	1.231		0.369	0.565294	0.309	0.363577
										8.242	2.841	7.402	6.139		2.927	1.606	2.242	2.232		0.359	0.468904	0.336	0.46736
										6.487	3.039	7.624	4.902		2.391	1.425	2.355	2.291		0.355	0.491513	0.334	0.387664
										7.114	1.355	11.667	9.841		2.556	0.666	3.915	3.815		0.342	0.481631	0.333	0.271572
										9.431	2.477	10.611	19.435		3.346	1.193	3.549	5.278		0.304	0.500399	0.318	0.285415
										10.027	3.757	12.365	10.01		3.43	1.88	4.117	2.857		0.303	0.472304	0.242	0.266733
										13.05	2.708	13.854	12.072		3.974	1.279	4.407	3.22		0.379	0.362384	0.31	0.255435
										7.953	5.301	14.353	12.144		2.408	1.921	3.468	3.102		0.359	0.489296	0.278	0.252198
										4.933	3.877	7.949	12.966		1.871	1.897	2.462	3.27			0.391173	0.284	0.270826
										7.656	4.962	10.099	8.319		2.749	1.941	2.805	2.253			0.29482		0.227921
											4.189	14.357	10.1			1.235	4.08	2.302			0.452304		0.211287
											1.866					0.844		9.225			0.627698
											1.112					0.698					0.587145
											0.809					0.475					0.69877
											0.976					0.682
																					0.567		0.261
											3.524					1.998					0.517		0.538
											2.797		2.977			1.447		1.601			0.396		0.515
											6.137		3.211			2.429		1.652			0.386		0.357
											5.119		6.303			1.975		2.251			0.434		0.384
											4.61		4.958			2.002		1.904			0.403		0.428
											4.8		3.22			1.936		1.377			0.384		0.603
											4.546		1.379			1.746		0.831			0.578		0.497
											1.832		2.903			1.059		1.442			0.402		0.419
											4.528		2.662			1.818		1.116			0.478		0.411
											2.506		3.655			1.199		1.504			0.604		0.362
											2.127		4.822			1.284		1.744			0.502		0.343
											1.938					0.973					0.498		0.33
											2.077					1.034					0.485		0.348
											2.248		2.962			1.089		1.031			0.529		0.336
											1.945		3.25			1.029		1.093			0.524		0.265
											2.086					1.093					0.607		0.318
											1.528		4.25			0.928		1.353			0.388		0.31
											4.482		4.465			1.739		1.385			0.409		0.303
											4.453		4.128			1.82		1.251			0.314		0.32
											5.404		4.556			1.696		1.457			0.563		0.339
											2.052		5.149			1.156		1.744			0.493
											4.281					2.111					0.628
											1.562					0.98

## Sheet: S6
Fig. S6b					Fig. S6c					Fig. S6d
PBS dLN	PBS ndLN	MPS dLN	MPS ndLN		PBS dLN	PBS ndLN	MPS dLN	MPS ndLN		PBS dLN	PBS ndLN	MPS dLN	MPS ndLN
1.7	1.3	7.1	2.4		3.11326	3.24138	11.0268	5.73761		0.546052	0.401064	0.643888	0.418293
2.5	1.5	11.4	2.1		3.47865	2.42795	18.9585	4.46559		0.71867	0.617806	0.601315	0.470263
2.1	1.6	12.4	2.4		4.11215	4.68503	19.0214	4.31425		0.510681	0.341513	0.651898	0.556296
2.5	1.9	6.2	2.7		5.05002	3.23654	9.13646	4.61705		0.495047	0.587046	0.6786	0.584789
1.7	1.4	5.2	2.9		2.90629	2.48898	7.66571	4.96194		0.584939	0.56248	0.678346	0.584449

## Sheet: S8
Fig. S8b
Time (d)	MPS dLN					Bolus dLN					PBS dLN					MPS ndLN					Bolus ndLN					PBS ndLN
4		0.40425	1.3394	0.3834	0.50046	0.6565	0.4544	0.4674	0.45136	0.78772	0.32565	0.28086	0.63624	0.713	0.38625	0.24058	0.28386	0.2912	0.3198	0.432	0.3087	0.1272	0.27	0.17544	0.31302	0.0752	0.0315	0.3182	0.4035	0.1702
7	6.3753	6.7896	3.0772	7.986	3.1243	1.47711	0.6095	0.5436	2.0503	1.881	0.78526	0.31332	0.43724	0.23115	1.01304	0.11165	0.33696	0.25899		0.4284	0.2176	0.26496	0.2107	0.47235	0.77112	0.08695	0.17464	0.3285	0.2114	0.36936
11	1.363		8.442	1.87785	3.9728	0.4332	1.61975	1.7388	1.1914	0.94644	0.7268	0.6734	1.0089	0.77968	0.63	0.1664	0.11325	0.29223	0.2451	0.31414	0.2115	0.39155	0.965	0.31255	0.2398	0.2709	0.15075	0.25792	0.24723	0.5229
17	4.379	0.58136	7.5888	2.1	2.0276	1.06167	0.15822	0.6732	0.35742	0.78073	0.31955	0.54075	0.665	0.11316	0.029172	0.2139	0.19352	2.9329	0.17748	0.04785	0.14848	0.21472	0.17119	0.13662	0.07683	0.238	0.062	0.138	0.5963	0.1661
51	1.326	0.53584	0.47892	0.6032	0.69388	0.49266	1.0416	0.4588	1.0605	0.6667	0.27832	0.42966	0.3996	1.0647	0.4761	0.13528	0.0336	0.08268	0.1458	0.10388	0.43344	0.67308	0.1696	0.46624	0.6716	0.10335	0.1353	0.15582	0.15792	0.08774
Fig. S8c
Time (d)	MPS dLN					Bolus dLN					PBS dLN					MPS ndLN					Bolus ndLN					PBS ndLN
4		0.735	3.62	0.71	1.756	1.01	0.64	1.64	0.868	1.676	0.501	0.453	2.169	2.3	0.375	0.523	0.996	0.64	0.533	0.6	0.49	0.318	0.375	0.408	0.846	0	0	1.48	1.076	0.185
7	11.85	14.76	6.28	19.8	6.28	4.645	3.18	1.812	6.06	6.6	1.659	0.746	1.929	0.335	4.69	0.203	0.972	0.534		1.428	0.816	1.104	0.43	0.67	2.38	0.185	0.236	0.9	0.302	1.368
11	3.76		20.1	3.852	10.4	0.57	3.875	4.968	1.554	1.912	0.46	0.74	0.57	0.443	0.56	0.48	0.302	0.573	0.258	0.834	0.235	0.615	2	0.47	0.44	0	0	0.208	0.201	0.63
17	3.02	0.676	6.12	3	2.96	2.469	0.293	0.68	0.483	0.773	0.415	0.515	0.5	0.164	0.2244	0.69	0.328	2.78	0.408	0.29	0.232	0.732	0.323	0.253	0.197	0.28	0.2	0.2	0.89	0.151
51	2.6	1.576	2.456	3.12	2.508	3.128	2.24	1.48	2.1	3.39	1.176	1.674	1.08	4.68	2.07	0.712	0.16	0.424	0.648	0.424	2.064	2.556	0.96	1.504	2.76	0.585	0.66	0.588	0.672	0.428
Fig. S8d
Time (d)	MPS dLN					Bolus dLN					PBS dLN					MPS ndLN					Bolus ndLN					PBS ndLN
4		1.63979	3.62	2.54677	2.36797	2.47753	1.88288	2.01802	1.92262	2.03299	1.7049	1.37893	1.98174	1.2029	1.26788	1.24317	0.918312	0.76576	1.34689	1.4844	1.04909	0.77592	0.952875	1.01388	0.831195	0.51248	0.4746	1.14885	1.44345	0.571465
7	4.93908	5.29638	3.36765	4.9962	3.69892	2.16364	1.29055	1.15198	2.5553	2.7973	1.68444	1.07648	1.67244	0.88842	2.66955	0.536326	0.852444	0.730245		1.0046	0.708016	0.669576	0.606515	0.853245	1.16858	0.590335	0.703988	1.1331	0.837748	1.2312
11	2.05672		6.11375	2.38728	4.40128	0.7923	2.26532	2.42935	1.41466	1.53199	1.51156	1.19695	1.79664	1.38172	0.96656	0.44704	0.476707	0.515891	0.746652	0.841506	0.62275	0.588555	1.392	0.615935	0.60104	0.726786	0.551946	0.666016	0.621693	0.831285
17	4.30652	1.49396	3.82194	1.8315	2.75132	2.07149	0.771469	1.82036	1.36834	2.06546	1.18026	1.54861	1.249	0.567604	0.255966	0.989805	0.74456	2.40609	0.462264	0.44457	0.601808	0.705648	0.984827	0.694991	0.584893	0.84588	0.6902	0.5744	1.18058	0.435937
51	2.9172	2.36164	1.33729	2.65824	2.22042	2.15988	3.40592	2.35246	3.15315	3.46345	1.16738	1.60983	1.69182	3.24324	1.86093	0.951588	0.53008	0.633456	1.11002	0.740304	2.29035	2.86442	1.10112	2.59515	2.69928	0.603525	1.08636	0.983136	1.16021	0.6741
Fig. S8e
Time (d)	MPS dLN					Bolus dLN					PBS dLN					MPS ndLN					Bolus ndLN					PBS ndLN
4		1.19585	2.48694	1.39231	1.43729	1.65034	1.21856	1.39236	1.30026	1.22767	1.18036	0.922761	1.56746	0.95404	0.859875	0.847783	0.711642	0.50688	0.766987	1.0014	0.78743	0.536466	0.719625	0.707064	0.601929	0.388	0.3333	0.8769	1.06416	0.38665
7	3.37488	3.08484	2.27807	2.7786	2.11479	1.6016	0.88245	0.629217	1.67963	1.5873	1.26084	0.748238	1.22684	0.75509	2.07955	0.346521	0.460404	0.479799		0.623679	0.490688	0.435804	0.31476	0.54672	0.670208	0.4218	0.484272	0.76995	0.690976	0.901056
11	1.24174		3.83575	1.30198	2.6416	0.48735	1.2617	1.23538	0.989898	0.721302	1.17162	0.92463	1.12233	0.967069	0.61264	0.3096	0.34126	0.344182	0.423894	0.584912	0.378115	0.34399	0.6955	0.429815	0.28116	0.605784	0.442401	0.434928	0.517173	0.55377
17	2.83578	1.05253	2.81826	1.1115	1.85148	1.41638	0.52154	1.20428	1.0143	1.44087	0.89059	1.16854	1.1115	0.392616	0.163588	0.64101	0.533	1.93766	0.281112	0.27985	0.389992	0.430904	0.697034	0.485254	0.420201	0.61992	0.4872	0.4466	0.79032	0.283427
51	2.3413	1.65086	0.885388	1.8252	1.31252	1.56713	2.47072	1.6613	2.0412	2.62273	0.92904	1.26499	1.28952	2.37393	1.48212	0.792456	0.37072	0.407464	0.711828	0.447956	1.54594	1.80283	0.6512	1.51979	1.80964	0.456495	0.79563	0.692958	0.715008	0.505682
Fig. S8f
Time (d)	MPS dLN					Bolus dLN					PBS dLN					MPS ndLN					Bolus ndLN					PBS ndLN
4		3.6015	14.842	15.336	3.951	3.333	2.368	2.706	2.604	3.6872	0.1503	0.2265	0.3615	0.276	0.15	1.1506	2.6394	1.664	1.8122	2.28	1.715	0.8904	1.2375	1.224	2.115	0.032	0.045	0.074	0.3228	0.0925
7	5.925	9.594	5.809	7.26	3.297	3.5302	1.06	1.4496	5.252	3.08	0.3318	0.0746	0.2572	0.201	0.3752	0.2842	0.7128	0.6141		1.2138	0.5712	0.6348	0.7525	1.1055	1.1424	0.074	0.1652	0.315	0.3322	0.3648
11	1.128		17.42	1.4445	4.16	0.228	1.0075	0.9936	0.6216	1.3862	0.23	0.148	0.285	0.1329	0.112	0.24	0.1963	0.7067	0.4128	0.5004	0.188	0.2665	0.5	0.3055	0.33	0.1032	0.1407	0.0832	0.0804	0.2205
17	5.134	0.676	28.764	3.9	3.996	0.3292	0.0879	0.272	0.1932	0.3865	0.2075	0.309	0.45	0.0492	0.51612	0.3795	0.6232	12.649	0.4488	0.087	0.1392	0.1952	0.1615	0.1012	0.0591	0.168	0.08	0.12	0.3115	0.1208
51	0.65	0.3152	0.614	0.416	0.3344	0.3128	0.224	0.222	0.42	0.339	0.1176	0.2232	0.216	0.819	0.207	0.1424	0.032	0.0636	0.0972	0.0424	0.2752	0.1704	0.064	0.1504	0.276	0.078	0.099	0.1176	0.1008	0.0642
Fig. S8g
Time (d)	MPS dLN					Bolus dLN					PBS dLN					MPS ndLN					Bolus ndLN					PBS ndLN
4		4.1895	18.281	5.183	5.5314	7.474	3.456	4.182	6.4232	9.9722	0.2004	0.3171	0.7953	0.598	0.4125	2.1966	3.1872	3.104	3.8376	2.64	3.675	1.3992	2.475	1.7136	5.922	0.064	0.045	0.444	0.6456	0.1295
7	9.717	20.91	9.734	7.48	6.123	1.6722	0.742	1.1325	2.424	2.2	0.3318	0.1865	0.3215	0.268	0.3752	0.3451	1.5228	1.4952		1.7493	0.2176	0.3588	0.4085	1.0385	1.1424	0.0555	0.1416	0.315	0.3322	0.228
11	4.418		8.71	1.7334	9.36	0.3705	1.24	0.9108	0.4144	0.0478	0.092	0.148	0.285	0.0886	0.14	0.416	0.1963	1.1269	0.3354	0.8618	0.235	0.287	0.7	0.2585	0.352	0.129	0.0402	0.0416	0.0603	0.1575
17	6.644	1.2844	7.956	10.95	8.14	0.3292	0.0586	0.34	0.1932	0.2319	0.166	0.2575	0.4	0.0328	0.26928	0.345	0.2296	2.641	0.6936	0.087	0.0232	0.0976	0.0969	0.0759	0.0394	0.084	0.04	0.08	0.3115	0.0604
51	1.43	0.394	0.5526	0.728	0.3344	0.2346	0.112	0.074	0.21	0.226	0.0784	0.1116	0.162	0.234	0.207	0.1424	0.032	0.106	0.1296	0.0424	0.1376	0.1704	0.032	0.1504	0.276	0.0195	0.033	0.1176	0.0672	0.0642
Fig. S8h
Time (d)	MPS dLN					Bolus dLN					PBS dLN					MPS ndLN					Bolus ndLN					PBS ndLN
4		1.029	3.801	0.994	0.9658	1.212	0.64	1.066	1.0416	1.9274	1.1523	1.0872	1.9521	0.69	0.6	0.9937	0.9462	0.576	1.066	1.14	0.98	0.4134	0.7875	0.6528	1.3959	0.288	0.18	0.777	0.9684	0.2775
7	2.844	1.722	1.256	1.32	1.727	1.3006	0.742	0.5889	1.919	1.1	2.2673	0.9325	1.2217	1.34	2.6264	0.2436	0.324	0.4539		0.8568	0.3536	0.4692	0.3225	0.8375	0.8568	0.6845	0.7552	1.26	1.3288	1.6872
11	1.316		5.025	1.2519	2.496	0.456	0.8525	1.1592	1.2432	0.8126	1.334	1.591	2.508	1.6834	0.644	0.224	0.2114	0.3056	0.258	0.3336	0.3995	0.2665	0.85	0.47	0.308	0.7482	0.6231	0.624	0.8241	0.756
17	3.322	0.8112	4.896	1.05	1.48	1.1522	0.4102	1.02	0.6762	1.0822	1.2035	1.751	1.85	0.3444	0.17204	0.4485	0.2952	2.224	0.2856	0.145	0.3248	0.4636	0.4199	0.3289	0.2364	1.204	0.56	0.68	1.3795	0.3926
51	1.3	0.9456	0.7982	1.144	0.5852	1.173	1.12	0.74	1.05	1.469	0.7056	0.8928	1.08	2.925	1.311	0.2848	0.064	0.1908	0.2592	0.0848	0.9632	0.7668	0.256	0.6016	0.92	0.2535	0.396	0.441	0.3696	0.321
Fig. S8i
Time (d)	MPS dLN					Bolus dLN					PBS dLN					MPS ndLN					Bolus ndLN					PBS ndLN
4		2.4255	7.964	14.981	3.1608	4.04	2.88	2.624	3.3852	4.5252	0.501	0.5889	1.0845	1.518	0.45	1.5167	2.3406	1.92	1.4391	1.86	3.528	1.3992	1.4625	0.8568	2.5803	0.096	0.12	0.259	0.807	0.3145
7	13.509	15.006	7.065	11.44	5.024	3.9947	2.491	2.5368	7.575	4.51	1.3272	0.5968	0.9002	0.5695	1.876	0.5684	1.0368	0.9612		1.428	1.0064	1.3248	1.2255	1.742	1.666	0.555	0.9912	1.35	1.4194	1.4136
11	1.88		14.07	2.1186	4.576	0.6555	1.705	2.1528	0.9842	0.7648	1.334	0.74	1.368	0.7531	0.42	0.32	0.2718	0.4966	0.516	0.556	0.376	0.574	1.05	0.47	0.462	0.3354	0.5427	0.4368	0.3618	0.945
17	4.53	0.676	11.322	3.45	3.7	0.823	0.1465	0.476	0.1932	0.5411	0.4565	0.6695	1.25	0.0328	0.17204	0.207	0.492	3.614	0.1836	0.0435	0.1624	0.122	0.0969	0.1012	0.0197	0.14	0.08	0.22	0.356	0.151
51	1.56	0.4728	1.0438	0.832	0.836	1.0948	0.784	0.592	1.05	0.904	0.6272	0.9486	1.08	1.521	1.035	0.4272	0.144	0.2332	0.4212	0.2332	0.6192	0.5964	0.288	0.5264	1.288	0.195	0.33	0.3528	0.6048	0.3424
Fig. S8j
Time (d)	MPS dLN					Bolus dLN					PBS dLN					MPS ndLN					Bolus ndLN					PBS ndLN
4	0.032634	0.244939	0.139456	0.0822219		0.167521	0.12507	0.94905	0.127273	1.159	0.388162	0.286939	0.511554	0.1597	0.375368	0.243581	0.400828	0.249043	0.25041	0.208033	0.168262	0.0724999	0.183925	0.0318086	0.303949	0.0219885	0.0218925	0.0775528	0.222628	0.193376
7	1.90308	1.01874	0.355322	1.19107	0.943338	0.436911	0.180313	0.286377	0.592246	0.575546	0.75279	0.0923238	0.235388	0.0930563	0.840737	0.463772	0.366865	0.251047		0.737585	0.118973	0.23839	0.381158	0.463624	0.374966	0.17788	0.316534	0.546735	0.474381	0.489678
11	1.14042		2.78996	1.66098	3.18707	0.233369	1.0929	0.877697	0.574969	0.281708	0.937815	0.253439	0.998749	0.530738	0.121094	0.238867	0.12989	0.761689	0.463357	0.219813	0.142457	0.150151	0.429408	0.513691	0.169361	0.12158	0.066123	0.156275	0.210839	0.678132
17	2.62424	0.934794	1.00312	1.56542	1.53827	0.501933	0.266917	0.570366	0.313461	1.57985	0.420453	1.21093	1.91062	0.064206		0.504192	0.410394	0.314411	1.236	0.638667	0.3913	1.37646		0.516402	0.0121155	0.348372	0.212676	0.45378	3.389	0.572078
51	1.16941	2.78721	0.648009	0.84942	4.66585	0.979818	2.09311	0.77337	5.20855	0.805318	0.889364	1.70766	1.09153	0.478085	1.70284	0.181425	0.418608	0.494476	0.453573	0.654495	0.43489	2.0391	0.320826	0.601501	0.986533	0.189609	1.36374	0.580506	0.521791	0.433134
Fig. S8k
Time (d)	MPS dLN					Bolus dLN					PBS dLN					MPS ndLN					Bolus ndLN					PBS ndLN
4	0.21756	0.349463	0	0.273662		0.445784	0.332819	1.47286	0.693648	1.99398	0.0734471	0.0843939	0.264653	0.0797421	0.468673	0.0839541	0.195683	0.402055	0.399814	0.109557	0.177043	0.0906498	0.0834997	0.127006	0.1901	0	0	0.0704807	0.247327	0.0841239
7	4.60531	1.65395	0.590723	0.677374	0.583393	0.412275	0.200393	0.0650059	0.24703	0.728798	0.717335	0.163001	0	0.109478	0.350601	0.0511134	0	0.0569251		0.140344	0	0.128801	0	0.134426	0.565017	0	0.0701909	0	0	0
11	2.37117		3.6871	3.27451	4.92211	0.179594	1.73248	1.92418	1.2078	0.872044	0.771412	0.294689	1.35247	0.442186	0.217056	0.10633	0.236314	0.315154	0.120415	0.162778	0	0.173184	0.495936	0.223344	0.178182	0	0	0.223792	0.30193	0.171793
17	5.20011	0.448276	2.06885	2.15218	0.577296	0.38592	0.0495624	0.518633	0.228004	0.683919	0.253042	0.312457	0.64949	0		0.113417	0.237761	0.139738	0	0	0.241585	0.371744		0.132397	0	0.311399	0	0.0561869	0.291975	0.0697656
51	1.29087	0.803836	0.127225	0.728236	1.01432	0.379951	1.67126	0.150377	1.48816	0.331247	0.0631394	0.220683	0.0768366	0.543109	0.503884	0	0	0.174429	0.0767072	0.359344	0.201978	0.515209	0	0.277765	0.314437	0	0.15168	0.152798	0	0.0699881
Fig. S8l
Time (d)	MPS dLN					Bolus dLN					PBS dLN					MPS ndLN					Bolus ndLN					PBS ndLN
4	0.119805	0.104944	0.0419823	0.246542		0.200939	0.125414	0.179006	0.277586	0.208561	0.571891	0.885524	0.730953	0.541144	0.725287	0.143072	0.379277	0.304704	0.33046	0.30624	0.212567	0.0908208	0.30975	0.069923	0.151667	0.104192	0.036435	0.232804	0.546178	0.555148
7	2.13869	2.01179	0.714978	1.00298	1.21989	0.889053	0.788004	0.463872	1.3235	1.09296	1.80776	0.525035	0.711608	0.829996	2.06904	0.616714	1.07322	0.87309		1.11941	0.949579	0.583906	0.503874	1.07837	0.77826	0.485921	1.18762	1.9201	1.9836	0.98496
11	3.3558		5.3466	3.38398	10.1483	0.752913	2.15512	2.46661	1.47475	1.70359	1.6445	1.13775	2.8728	2.19285	1.03768	0.70656	0.695808	1.3179	2.68733	0.757105	0.93765	0.92988	1.7136	1.62432	0.6512	0.6079	0.569654	0.212139	0.861185	1.33056
17	3.88916	1.62619	3.48779	2.6166	2.142	2.04104	0.593325	1.61568	0.518645	1.87344	0.848592	1.78108	1.68345	0.305532		1.10145	0.56416	1.01192	1.78092	0.805069	1.05381	0.830966		0.770537	0.177694	0.939008	0.81654	1.44336	2.04745	1.68516
51	4.63008	4.51209	2.98257	4.13556	4.4609	2.57481	3.68267	2.7972	4.25691	4.80114	1.94412	3.18378	1.86624	2.13513	3.70282	1.44785	0.745104	0.914822	1.42372	1.10113	2.29021	2.62246	1.21939	2.13666	2.69017	0.935434	1.47837	1.80351	1.15248	1.13844
Fig. S8m
Time (d)	MPS dLN					Bolus dLN					PBS dLN					MPS ndLN					Bolus ndLN					PBS ndLN
4	0.21756	0	0	0.685103		0.669024	0.585856	0.315536	0.577741	3.35066	0.443385	0.251959	0.969543	0.240856	0.701662	0	1.2699	0.240672	0.400816	0.10824	0.264845	0.181642	0.418162	0	0.756832	0	0	0	0.86731	0.25234
7	8.9112	3.85236	0.498318	4.0546	3.9564	3.55621	0.73458	1.15968	2.9088	2.0592	2.86454	1.5099	1.18055	0.53466	2.52322	1.22206	0.602316	0.9612		1.61507	1.18973	0.256349	0.89311	1.65155	2.17913	0.27232	0.633896	0.7128	1.45141	1.31328
11	4.50072		12.5424	4.07156	10.8555	1.01654	3.55322	3.23417	2.4606	1.9445	3.15238	1.58375	4.22028	2.26594	1.12574	2.23104	0.177576	2.14302	2.8282	0.326594	0.45402	0.63468	2.058	5.6682	1.4256	0.472811	0.329941	0.78208	0.452551	2.92194
17	17.8844	2.49174	12.7602	6.141	3.70932	3.06156	0.34281	4.59	1.25387	3.72431	0.56772	2.56367	3.9585	0		1.02051	0.7216	2.80224	1.32192	0.12354	0.818496	3.21055		1.99769	0.11954	1.02704	0.06882	1.2896	6.09472	1.95696
51	9.0948	6.83984	1.28934	3.9468	6.46061	8.28529	3.93568	2.23776	16.6362	4.99234	6.72672	11.6516	4.1553	4.80636	5.05908	1.04664	0.62928	0.934496	1.84972	1.58428	5.09808	7.13124	1.0512	2.77488	5.589	0.82173	2.98386	2.35876	2.7216	1.53417
Fig. S8n	Bolus																														MPS
	4						7						11						17						51						4						7						11						17
NK cells	2.43286	1.28468	2.13979	2.09081	3.86888		2.6107	1.48942	1.1821	3.85202	2.20804		0.915332	1.71123	2.32687	2.49548	1.63114		2.31282	0.823397	2.04745	1.35734	2.17231		2.35457	2.24818	1.48541	2.10767	2.94873			2.06552	7.62977	1.99526	1.93866		5.70878	3.45658	2.52118	2.64964	3.46662		2.64162		10.0867	2.51295	5.01024		6.66827
Neutrophils	28.1379	13.0111	15.7443	24.1819	37.5431		6.29546	2.79346	4.26361	9.12582	8.28251		1.39485	4.66832	3.42896	1.56012	0.179956		1.23936	0.220616	1.28002	0.727355	0.873052		0.883217	0.421655	0.278593	0.790603	0.85084			15.7725	68.8239	19.5128	20.8245		36.5823	78.7215	36.6463	28.1605	23.0517		16.6328		32.7912	6.52586	35.2383		25.0132
DCs	3.24851	2.24559	2.35768	2.24189	3.92043		7.42468	3.12521	2.7374	10.2869	9.48821		2.13887	8.08228	8.7157	5.88172	4.70541		5.2941	0.785324	3.31381	1.76533	3.84236		2.55329	5.18513	2.30797	5.27042	3.4142			2.00583	6.70364	1.903	2.52444		31.6459	33.8067	15.302	39.8827	15.5315		6.82547		42.1195	9.33894	19.8673		21.4871
B cells	4.51603	2.45871	3.57085	4.15031	3.81778		4.22059	2.37965	2.11624	4.4008	5.06254		1.1881	3.1378	3.43496	2.05262	1.80363		3.43647	1.15757	2.5756	1.70576	2.95333		3.08222	3.92982	2.46579	3.91758	3.88183			3.45909	9.09956	2.12222	3.73513		11.5864	12.1511	7.69132	10.4672	7.57987		4.54859		15.7886	4.3132	9.82415		17.0942
T cells	2.86663	2.15382	2.36836	2.23816	2.26439		2.6148	1.50906	1.23697	2.94098	3.04492		0.888663	2.44937	2.545	1.66986	1.56482		2.42218	0.89794	2.10048	1.65464	2.435		2.58825	4.08108	2.78739	3.60726	4.22659			1.96922	4.24101	2.73552	2.64259		5.77369	5.8204	3.92071	5.39927	4.03738		2.29064		6.90951	2.56203	4.89098		4.96002
Monocytes/MoDCs	29.4279	20.9076	23.8919	22.9913	32.5552		31.169	9.359	12.7989	46.3712	27.1941		2.01307	8.89546	8.77274	5.48826	12.2391		2.90659	0.77609	2.40155	1.70581	3.4125		2.76179	1.97775	1.96009	3.70828	2.99311			31.7985	131.044	135.405	34.8843		52.3133	84.7078	51.2891	64.1003	29.11		9.95939		153.805	12.7538	36.7296		45.3293
Non-neutrophil granulocyes	0	0	7.62082	0	7.7881		0	9.8513	0	18.7732	10.223		5.2974	7.2026	23.0855	4.81413	0		0	0	0	0	0		0	0	0	0	0			6.83086	16.8216	72.5836	8.15985		22.026	22.8625	14.5911	20.4461	14.5911		17.4721		186.803	8.94981	38.6617		28.0669
Macrophages	12.6527	9.01973	8.21798	10.6019	14.1723		12.5108	7.80144	7.94488	23.7238	14.1246		2.05293	5.33981	6.74225	3.08237	2.39524		2.57751	0.458816	1.49076	0.605074	1.69464		3.42875	2.45537	1.85406	3.28844	2.83119			7.5963	24.9421	46.9183	9.89915		42.3082	46.9966	22.1265	35.8284	15.7344		5.88788		44.0651	6.63514	14.3313		14.1873
FDCs	0.916604	0.381662	0.383735	0.527071	0.907484		0.525941	0.600958	0.238326	3.80328	7.0201		0.16361	0.530537	1.06588	0.499032	0.185435		1.3636	0.632173	1.18585	0.668112	1.1854		2.03545	3.78704	1.32755	3.91875	3.58818		0	0.797305	0.126572	0.37479			20.5734	2.12287	1.96159	7.53509	3.35578		6.99419		21.3572	5.40014	5.58484		11.1608
MRCs	5.54551	4.14024	18.3222	8.62892	24.805		5.12867	2.49288	0.808667	3.07303	9.06619		2.23413	21.552	23.9366	15.0249	10.8482		4.80081	0.616552	6.45175	2.83636	8.5079		4.72655	20.7903	1.87068	18.5125	4.12069		2.70643	4.34729	0	3.40433			57.2896	20.575	7.34855	8.42648	7.25736		29.4971		45.8673	40.7346	61.2307		64.689
FRCs	1.55851	1.16358	8.8294	1.18407	10.7827		4.06476	1.67752	2.66428	5.50991	5.35454		2.17113	10.1677	8.16557	5.34917	2.62085		4.66968	2.48324	5.30634	2.91626	14.698		9.11565	19.473	7.19498	48.4573	7.4922		0.303607	2.27877	1.29741	0.764944			17.7051	9.47771	3.30571	11.081	8.77625		10.6098		25.9561	15.4528	29.6506		24.4144
BECs	0.681263	0.425204	0.6069	0.941126	0.707105		3.01424	2.67164	1.57271	4.48719	3.70556		2.55267	7.3067	8.36278	4.99996	5.77584		6.91992	2.0116	5.47779	1.75841	6.3517		8.72962	12.4857	9.4836	14.4326	16.2778		0.406186	0.3558	0.142336	0.835875			7.25099	6.82075	2.42405	3.40049	4.1359		11.3775		18.1271	11.473	34.4068		13.1858
LECs	2.98765	2.61625	1.40908	2.58001	14.963		15.8809	3.2804	5.17876	12.9898	9.19573		4.53954	15.8676	14.4428	10.9883	8.68354		13.672	1.53088	20.4975	5.59938	16.6316		36.9995	17.5755	9.99312	74.292	22.2942		0.971554	0	0	3.05945			39.7946	17.2034	2.22533	18.1066	17.668		20.0988		56.0104	18.1823	48.4773		79.8662
[truncated: 9 more columns]

## Sheet: S12
Fig. S12a
Naive	MPS	Bolus
0.0484472	0.0542443	0.0682471
0.0180305	0.119894	0.0424077
0.00671704	0.186704	0.0244083
0.00986193	0.0725047	0.0116279
0.0209324	0.116739	0.0214592

## Sheet: S13
Fig. S13b
	PBS					MPS					MPS, no ag					Bolus
Day 7	33.2867	30.0704	27.0199	26.1905	26.8889	80.1047	71.3402	69.7826	69.1023	61.8644	76.8953	70	54.4776	75.4717	69.9779	60.1399	70.0499	57.9462	60	61.9256
Day 20	40.3226	37.6923	37.5	41.4815	32.8682	70.46	56.0166	69.6319	57.529	64.7651	50.2367	49.5	45.3237	54.2222	52.9878	34.9342	47.0225	29.6421	51.3274	49.4681
Fig. S13c
Time (d)	MPS					MPS, no ag					Bolus					PBS
7	2.51073	1.3667	0.93732	1.20153	0.93732	1.95534	1.37193	0.77745	1.3392	0.90979	0.86946	1.67558	0.72285	0.79182	1.0188	0.1428	0.12383	0.119952	0.10197	0.13431
14	1.05896	0.51004	0.23495	0.3074	0.40662	0.68242	0.5504	0.43855	0.53568	0.60836	0.36852	0.239967	0.61544	0.185115	0.2928	0.28665	0.216258	0.1236	0.135161	0.2834
20	0.86427	0.44145	0.70143	0.43061	0.56356	0.179988	0.184437	0.13167	0.22448	0.166848	0.128502	0.178281	0.04187	0.34452	0.1767	0.0975	0.08379	0.14061	0.155904	0.095824

## Sheet: S14
Fig. S14b				Fig. S14c
PBS	MPS	MPS, MC-21		MPS	MPS, MC-21
0.380366	50.4957	0.860845		1.78017	0.233899
0.775164	52.603	4.58358		3.25519	0.158556
0.936065	30.5473	3.31632		1.4105	0.194825
1.65006	25.1391	3.23199		1.67569	0.235483
2.03845	27.0799	5.69692		1.40835	0.142911

## Sheet: S15
Fig. S15c
Time (d)	MPS, B16-OVA						Bolus, B16-OVA						PBS, B16-OVA						MPS, no tumor
0	1	1	1	1	1	1	1	1	1	1	1		1	1	1	1	1		1	1	1	1	1
4	4.55305	3.8946	2.6928	3.08715	3.17547	7.35054	2.04098	2.8159	3.20519	3.54643	2.38641		1.65916	1.13714	1.50713	1.47434	1.13342		4.23855	4.57957	5.32532	4.85964	5.25632
7	6.19635	6.10026	4.34747	4.21567	4.01432	9.93548	2.35883	3.44421	3.30593	3.1297	2.31794		1.81468	1.05906	1.62322	1.49307	1.17539		4.84399	7.8777	7.20651	7.32053	6.80609
11	4.91455	6.30026	6.77378	5.55502	5.81558	10.8849	1.41894	2.74338	2.18109	2.38526	1.79724		2.03052	0.880881	1.4277	1.18169	1.05486		5.82033	6.74902	7.04102	10.0608	9.19614
18	4.49784	7.891	8.73179	4.60431	7.58013	6.54946	1.32605	1.98815	1.53832	1.90714	1.18418		2.17587	1.18318	1.42363	1.49098	0.839983		6.42627	13.6046	9.03678	12.7968	4.58618
25	5.47528	6.89409	5.99143	2.28697	7.68935	3.36344	1.1867	1.29847	1.37763					1.25125					5.84399	9.25884	8.28571	7.04888	3.65527
42			2.89546	1.58275		2.97204			0.978368										3.85304	3.30501	6.37624	3.27654	2.40862
Fig. S15e
MPS, B16-OVA	Bolus, B16-OVA	PBS, B16-OVA	MPS, no tumor
1.17	0.038	0.027	0.49
1.18	0.081	0	0.7
0.52	0.057	0.00707	1.6
0.83	0.059	0.019	0.73
0.56	0.021	0	0.54
2.09
Fig. S15f
MPS, B16-OVA	Bolus, B16-OVA	PBS, B16-OVA	MPS, no tumor	PBS, no tumor
967182	9948.24	100	1172267	100
1257688	5975.84	100	1339045	100
1371342	6639.6	100	3476002	100
1154458	24647.1	100	1638739	100
1232020	12223.3	1929.44	445875	100
558260
Fig. S15g
MPS, B16-OVA	Bolus, B16-OVA	PBS, B16-OVA	MPS, no tumor
2.6	0.32	0.23	1.43
1.4	0.31	0.22	1.65
1.44	0.51	0.24	1.48
2.35	0.55	0.17	0.8
1.36	0.3	0.13	1.03
2.03

[truncated: 5 more sheets: S16, S17, S18, S19, S21]
