# Supplementary material for: Durable lymph-node expansion is associated with the efficacy of therapeutic vaccination
Source: Nat Biomed Eng. 2024 May 6;8(10):1226–42. doi: 10.1038/s41551-024-01209-3 (PMC11485260; doi:10.1038/s41551-024-01209-3)
Supplement: Supplementary file 5 — Source data. [file 41551_2024_1209_MOESM5_ESM.xlsx]

## Sheet: Fig. 1b
Time (d)	MPS dLN vol (mm^3)								MPS ndLN vol (mm^3)								Bolus dLN vol (mm^3)								Bolus ndLN vol (mm^3)								PBS dLN vol (mm^3)
0	1.696	1.797	1.608	1.69													1.276	2.248	1.33	2.662													1.748	1.578	1.963	2.822
1	3.311	3.176	6.349	3.26					3.183	2.093	2.087	1.961					3.809	3.539	4.195	3.335					2.78	2.351	2.935	2.836					2.672	1.575	2.236	1.846
3	5.181	6.008		8.234					3.745	1.863	3.178	2.667					3.184	4.826	4.202	5.723					3.841	2.872	2.656	3.808					0.345	2.842	2.684	2.378
5	9.656	8.65	11.798	9.842					3.334	3.304	3.537	3.13					3.979	3.499	4.164	3.688					2.884	3.057	2.483	2.839					2.711	1.518	2.617	1.863
7	10.722	11.078		13.989					2.602	1.273	1.982	1.804					2.313	3.626	4.739	6.182					2.152	2.071	1.762	2.636					0.207	2.547	2.024	1.89
9	14.051	8.645	15.271	10.262					3.799	2.649	2.147	2.525					4.319	3.369	3.723	4.731					2.372	3.144	2.645	1.958					2.742	1.483	1.73	1.977
11	9.717	9.376		11.402					2.214	1.486	1.948	1.775					3.326	4.424	4.837	5.528					2.362	2.747	1.624	3.332					0.403	2.112	1.9	2.174
13	9.367	12.571	9.033	12.182					3.276	2.678	3.171	2.423					3.722	3.432	3.651	4.227					2.926	3.397	2.241	3.003					3.282	2.517	3.17	2.115
15	13.25	12.537		10.381					1.667	1.358	1.611	1.885					2.204	4.605	3.825	4.421					2.501	3.184	2.392	3.005					0.449	2.174	1.785	2.293
17	7.165	11.334	10.968	15.587					2.742	2.635	2.171	2.869					2.205	3.619	3.118	3.312					2.934	3.421	2.393	2.419					3.055	2.096	3.223	3.323
19	12.733	12.611		7.465					2.653	1.686	4.281	2.168					2.417	3.958	4.668	4.497					2.382	5.681	2.17	5.682					0.609	2.56	2.418	2.08
21	5.482	7.769	8.298	13.878					3.853	3.346	2.418	2.476					2.401	2.799	1.829	2.663					2.145	3.745	2.012	1.998					2.896	2.204	2.17	1.971
24	7.472	10.429		3.315					2.795	2.316	2.823	2.072					2.457	2.985	2.844	2.309													0.376	1.827	1.687	1.579
26	4.519	6.462	5.873	10.323					2.281	3.364	1.857	2.13					2.463	2.78	2.971	3.345					1.683	2.577	2.435	1.343					3.093	1.93	2.378	1.871
29	6.938	5.808		3.851					2.775	1.955	3.333	2.407					1.958	2.203	2.347	2.31					1.709	2.15	1.257	2.436					0.411	2.434	2.079	1.397
33	4.547	5.842	5.01	10.43													2.201	2.412	2.018	3.749													2.02	1.791	2.112	1.665
37	6.924	4.778		5.463					3.552	1.976	2.814	4.338					2.554	3.134	2.542	2.455													0.45	2.382	1.821	1.345
40	3.793	5.817	3.977	9.04													2.848	2.318	2.148	3.483													2.916	1.975	1.945	2.157
44	5.437	4.672		4.475													2.059	3.077	2.235	3.428													0.491	1.629	1.593	1.344
47	3.268	4.261	3.621	7.064													2.184	1.831	1.916	3.875													2.089	1.78	2.82	1.869
51	7.834	4.973		4.196													1.868	2.313	2.232	2.707													0.342	1.952	2.264	1.319
54	4.187	4.453	4.617	8.198
58	8.996	3.943		4.075													2.193	3.827	1.913	2.202													0.538	1.703	2.291	1.894
62	4.786	4.214	3.587	5.444													3.085	1.51	2.471	3.169													2.055	2.012	2.57	1.941
65	6.078	3.749		3.993													1.875	2.921	2.233	2.885													0.493	1.872	2.083	1.725
68	3.414	3.7	3.696	5.54																													2.697	2.342	2.322	2.081
79	7.444	3.918		4.661	2.898	3.428	3.195	5.514	3.985	2.027	2.752	3.375	1.82	1.517	1.735	1.612																	0.418	1.77	1.541	1.796
91	5.745	3.66		3.463	2.787	3.656	2.557	4.186	3.512	1.99	3.281	3.538	1.863	1.708	1.763	1.908																	2.42	1.481	1.675	1.61
100	4.338	3.142		2.552	1.941	2.833	2.234	4.071	2.808	2.939	1.916	2.831	1.46	1.545	1.673	1.518	1.225	1.785	1.616	1.61	1.136	1.53		2.334									0.334	1.314	1.925	1.71	1.602	1.235	1.499	1.414

## Sheet: Fig. 1c
Day 3 LN vol (mm^3)				Day 19 LN vol (mm^3)
MPS	Bolus	PBS		MPS	Bolus	PBS
5.181	3.184	0.345		12.733	2.417	0.609
6.008	4.826	2.842		12.611	3.958	2.56
6.996	4.202	2.684		16.279	4.668	2.418
8.234	5.723	2.378		7.465	4.497	2.08

## Sheet: Fig. 1d
MPS	Bolus	PBS
7.94841	0.881248	0.191064
9.23196	1.44629	1.18733
8.28678	1.59908	0.611301
5.50716	1.47121	1.20621

## Sheet: Fig. 2e-g
Fig. 2e			Fig. 2f			Fig. 2g
Control	MPS		Control	MPS		Control	MPS
11.56	7.299		3.765	3.195		0.3201	0.3453
9.185	8.089		3.793	2.652		0.3864	0.3343
25.93	7.039		7.446	2.767		0.2831	0.4239
23.71	13.91		5.517	4.594		0.2881	0.375
19.8	9.469		4.52	2.927		0.2726	0.3592
4.625	7.238		1.319	2.083		0.3181	0.2998
10.63	7.81		3.328	1.893		0.3335	0.2489
8.135	5.606		2.836	1.84		0.3232	0.3662
7.992	4.614		2.871	1.693		0.3462	0.4416
11.62	3.536		3.404	1.523		0.3098	0.4335
9.621			3.078			0.3251

## Sheet: Fig. 2i
LN stiffness G' (kPa)
Center		Periphery
Control	MPS	Control	MPS
9.831	6.648	22.84	17.92
3.774	6.23	21.74	17.12
22.63	4.573	32.54	10.74
12.02	5.864	47.09	23.96
12.81	7.167	32.02	14.07
		17.11	9.993
		22.04	21.36
		11.85	9.448
		30.4	15.68
		23.91	8.867
4.331	6.472	6.348	8.545
7.024	5.489	13.59	10.68
5.127	2.094	12.13	7.342
5.456	2.487	11.62	9.265
4.858	3.33	18.62	3.815
8.181		10.94

## Sheet: Fig. 2j
	LN mass (mg)	G' (kPa)
PBS	2.1	17.11
	2	22.04
	1.5	11.85
	1.5	30.4
	1.6	23.91
	3.3	6.348
	2.7	13.59
	2.4	12.13
	1.8	11.62
	3.4	18.62
	2.3	10.94
MPS	8.1	9.993
	4.3	21.36
	6.6	9.448
	7.2	15.68
	8.6	8.867
	10.3	8.545
	8.7	10.68
	8.9	7.342
	10.5	9.265
	16.4	3.815

## Sheet: Fig. 2l
Distance from LN edge (um)	MPS				PBS
1.383	0.636	0.412	0.7937		0.6176	0.6583	0.6349	0.9078
15.213	0.7672	0.5906	0.9402		0.7702	0.7483	0.8437	1
29.043	0.7833	0.6608	0.937		0.7976	0.7696	0.9269	0.898
42.873	0.8217	0.6822	0.9613		0.817	0.794	0.9571	0.879
56.703	0.8315	0.7093	0.9871		0.8179	0.7998	0.9701	0.8593
70.533	0.8408	0.7183	1		0.8207	0.8105	0.9833	0.8709
84.363	0.8482	0.7273	0.9789		0.8174	0.8165	0.9901	0.8909
98.193	0.8581	0.729	0.9755		0.8079	0.8231	0.9941	0.8868
112.023	0.8647	0.728	0.9292		0.8049	0.8365	0.9829	0.8756
125.853	0.8593	0.73	0.8956		0.7983	0.8357	0.9774	0.9014
139.683	0.851	0.7272	0.8773		0.7896	0.8285	0.9644	0.8953
153.513	0.8552	0.732	0.8703		0.7803	0.8244	0.9668	0.86
167.343	0.8494	0.7307	0.8405		0.7891	0.7918	0.953	0.8253
181.173	0.8713	0.7487	0.8378		0.8104	0.7797	0.9635	0.8168
195.003	0.874	0.7487	0.8189		0.8384	0.7731	0.9521	0.8478
208.833	0.8808	0.7551	0.817		0.8427	0.7792	0.9435	0.8319
222.663	0.87	0.7548	0.8116		0.8681	0.7821	0.9426	0.8309
236.493	0.862	0.7405	0.7957		0.8685	0.787	0.9383	0.8214
250.323	0.8614	0.7446	0.7731		0.888	0.782	0.9417	0.8063
264.153	0.8446	0.7608	0.7767		0.8727	0.7741	0.9459	0.8343
277.983	0.8356	0.7666	0.7754		0.8761	0.7608	0.9549	0.834
291.813	0.827	0.771	0.785		0.8724	0.7678	0.9718	0.8372
305.643	0.8265	0.778	0.7727		0.8781	0.7661	0.9957	0.8508
319.473	0.8222	0.7929	0.7766		0.8823	0.7754	0.994	0.8328
333.303	0.7955	0.8201	0.7931		0.8982	0.7804	0.9883	0.8381
347.133	0.8057	0.8339	0.7932		0.9062	0.807	0.9929	0.8056
360.963	0.8124	0.8419	0.7952		0.9287	0.8277	0.9961	0.7916
374.793	0.8165	0.8517	0.7883		0.9241	0.8225	1	0.7736
388.623	0.8042	0.8571	0.7801		0.9375	0.9219	0.9997	0.8152
402.453	0.8119	0.8743	0.7898		0.937	0.935	0.9928	0.7708
416.283	0.8113	0.8828	0.7671		0.9472	0.9252	0.974	0.7715
430.113	0.8154	0.8987	0.7721		0.9537	0.9525	0.9604	0.762
443.943	0.82	0.8962	0.7825		0.9642	0.9432	0.9468	0.7534
457.773	0.8373	0.9163	0.8005		0.975	0.9581	0.9358	0.7547
471.603	0.8384	0.9184	0.8208		0.9797	1	0.9275	0.7183
485.433	0.8607	0.9224	0.8031		0.9944	0.9762	0.9392	0.7007
499.263	0.8734	0.9198	0.7964		0.9998	0.9086	0.9448	0.7165
513.093	0.8825	0.9138	0.8198		0.9962	0.9049	0.9324	0.7182
526.923	0.8706	0.9101	0.8225		0.9938		0.9572	0.7674
540.753	0.8756	0.9354	0.8228		1		0.9732	0.7258
554.583	0.8892	0.9416	0.8205		0.9982		0.9693	0.6314
568.413	0.8819	0.9621	0.8171		0.9771		0.9771	0.5584
582.243	0.9011	0.9443	0.7935		0.8583		0.975
596.073	0.9068	0.9241	0.8276		0.8788		0.9819
609.903	0.9235	0.9278	0.8443		0.9117		0.9614
623.733	0.9356	0.9467	0.8281		0.8866		0.9557
637.563	0.9423	0.9644	0.8445		0.8604		0.9538
651.393	0.9373	0.9933	0.8282		0.8797		0.9626
665.223	0.9692	1	0.8473		0.9535		0.9617
679.053	0.9366	0.9615	0.8656		0.8591		0.9465
692.883	0.9588	0.9403	0.8387				0.9356
706.713	0.9473	0.9445	0.8331				0.897
720.543	0.9422		0.8422
734.373	0.9682		0.8532
748.203	0.9609		0.881
762.033	0.9598		0.8923
775.863	0.939		0.882
789.693	0.9746		0.8502
803.523	0.9617		0.838
817.353	1		0.8489
831.183	0.9744		0.8728
845.013			0.8796
858.843			0.9051
872.673			0.9065
886.503			0.9346
900.333			0.9358
914.163			0.9366
927.993			0.9264
941.823			0.9491
955.653			0.9589
969.483			0.9187
983.313			0.9298
997.143			0.8955
1010.97			0.9156
1024.8			0.971
1038.63			0.8868
1052.46			0.7771
1066.29			0.8522
1080.12			0.9068
1093.95			0.9625
1107.78			0.8766
1121.61			0.6783
1135.44
1149.27

## Sheet: Fig. 3a
Time (d)	MPS dLN					Bolus dLN					PBS dLN					MPS ndLN					Bolus ndLN					PBS ndLN
4		7.35	18.1	7.1	8.78	10.1	6.4	8.2	8.68	8.38	5.01	4.53	7.23	4.6	3.75	5.23	4.98	3.2	5.33	6	4.9	3.18	3.75	4.08	4.23	1.6	1.5	3.7	5.38	1.85
7	23.7	24.6	15.7	22	15.7	9.29	5.3	4.53	10.1	11	5.53	3.73	6.43	3.35	9.38	2.03	3.24	2.67		3.57	2.72	2.76	2.15	3.35	4.76	1.85	2.36	4.5	3.02	4.56
11	9.4		33.5	9.63	20.8	2.85	7.75	8.28	5.18	4.78	4.6	3.7	5.7	4.43	2.8	1.6	1.51	1.91	2.58	2.78	2.35	2.05	5	2.35	2.2	2.58	2.01	2.08	2.01	3.15
17	30.2	6.76	30.6	15	14.8	8.23	2.93	6.8	4.83	7.73	4.15	5.15	5	1.64	0.748	3.45	3.28	13.9	2.04	1.45	2.32	2.44	3.23	2.53	1.97	2.8	2	2	4.45	1.51
51	13	7.88	6.14	10.4	8.36	7.82	11.2	7.4	10.5	11.3	3.92	5.58	5.4	11.7	6.9	3.56	1.6	2.12	3.24	2.12	6.88	8.52	3.2	7.52	9.2	1.95	3.3	2.94	3.36	2.14

## Sheet: Fig. 3b
LN volume (mm^3)	LN cell # (x10^6)
5.011	9.83
10.398	12.5
4.283	10.1
4.772	2.14
4.325	7.35
4.568	18.1
5.405	7.1
4.082	8.78
6.451	13.3
8.347	28.8
9.605	23.3
8.337	19.1
7.918	23.7
9.568	24.6
8.252	15.7
9.89	22
6.694	15.7
3.629	10.1
4.064	6.4
2.69	8.2
3.948	8.68
3.501	8.38
2.46	5.01
1.941	4.53
2.784	7.23
2.84	4.6
2.182	3.75

## Sheet: Fig. 3c-f
Fig. 3c, DCs	Time (d)	MPS dLN					Bolus dLN					PBS dLN					MPS ndLN					Bolus ndLN					PBS ndLN
	4		0.4116	1.3756	0.3905	0.51802	0.6666	0.4608	0.4838	0.46004	0.80448	0.33066	0.28539	0.65793	0.736	0.39	0.24581	0.29382	0.2976	0.32513	0.438	0.3136	0.13038	0.27375	0.17952	0.32148	0.0752	0.0315	0.333	0.41426	0.17205
	7	6.4938	6.9372	3.14	8.184	3.1871	1.52356	0.6413	0.56172	2.1109	1.947	0.80185	0.32078	0.45653	0.2345	1.05994	0.11368	0.34668	0.26433		0.44268	0.22576	0.276	0.215	0.47905	0.79492	0.0888	0.177	0.3375	0.21442	0.38304
	11	1.4006		8.643	1.91637	4.0768	0.4389	1.6585	1.78848	1.20694	0.96556	0.7314	0.6808	1.0146	0.78411	0.6356	0.1712	0.11627	0.29796	0.24768	0.32248	0.21385	0.3977	0.985	0.31725	0.2442	0.2709	0.15075	0.26	0.24924	0.5292
	17	4.4092	0.58812	7.65	2.13	2.0572	1.08636	0.16115	0.68	0.36225	0.78846	0.3237	0.5459	0.67	0.1148	0.031416	0.2208	0.1968	2.9607	0.18156	0.05075	0.1508	0.22204	0.17442	0.13915	0.0788	0.2408	0.064	0.14	0.6052	0.16761
	51	1.352	0.5516	0.50348	0.6344	0.71896	0.52394	1.064	0.4736	1.0815	0.7006	0.29008	0.4464	0.4104	1.1115	0.4968	0.1424	0.0352	0.08692	0.15228	0.10812	0.45408	0.69864	0.1792	0.48128	0.6992	0.1092	0.1419	0.1617	0.16464	0.09202
Fig. 3d, T cells	Time (d)	MPS dLN					Bolus dLN					PBS dLN					MPS ndLN					Bolus ndLN					PBS ndLN
	4		2.83563	6.10694	3.93908	3.80525	4.12787	3.10144	3.41038	3.22288	3.26066	2.88526	2.30169	3.54921	2.15694	2.12775	2.09095	1.62995	1.27264	2.11388	2.4858	1.83652	1.31239	1.6725	1.72094	1.43312	0.90048	0.8079	2.02575	2.50762	0.958115
	7	8.31396	8.38122	5.64572	7.7748	5.81371	3.76524	2.173	1.7812	4.23493	4.3846	2.94528	1.82472	2.89929	1.64351	4.74909	0.882847	1.31285	1.21004		1.62828	1.1987	1.10538	0.921275	1.39996	1.83879	1.01214	1.18826	1.90305	1.52872	2.13226
	11	3.29846		9.9495	3.68925	7.04288	1.27965	3.52703	3.66473	2.40456	2.25329	2.68318	2.12158	2.91897	2.34879	1.5792	0.75664	0.817967	0.860073	1.17055	1.42642	1.00086	0.932545	2.0875	1.04575	0.8822	1.33257	0.994347	1.10094	1.13887	1.38505
	17	7.1423	2.54649	6.6402	2.943	4.6028	3.48787	1.29301	3.02464	2.38264	3.50633	2.07085	2.71714	2.3605	0.96022	0.419553	1.63081	1.27756	4.34375	0.743376	0.72442	0.9918	1.13655	1.68186	1.18024	1.00509	1.4658	1.1774	1.021	1.9709	0.719364
	51	5.2585	4.0125	2.22268	4.48344	3.53294	3.72701	5.87664	4.01376	5.19435	6.08618	2.09642	2.87482	2.98134	5.61717	3.34305	1.74404	0.9008	1.04092	1.82185	1.18826	3.83629	4.66726	1.75232	4.11494	4.50892	1.06002	1.88199	1.67609	1.87522	1.17978
Fig. 3e, B cells	Time (d)	MPS dLN					Bolus dLN					PBS dLN					MPS ndLN					Bolus ndLN					PBS ndLN
	4		4.09321	10.7677	2.51127	4.41985	5.34391	2.90944	4.22546	4.91114	4.51766	1.79959	1.89218	3.2	2.09714	1.37363	2.79648	2.9377	1.6768	2.80038	3.0804	2.65972	1.6695	1.78725	2.07182	2.40729	0.58784	0.6084	1.42635	2.53237	0.761645
	7	13.7104	14.3787	9.10129	12.386	8.96941	4.9943	2.81589	2.50418	5.20756	5.9906	2.1932	1.65537	3.1372	1.46596	3.96962	1.05154	1.7483	1.3059		1.73109	1.37442	1.49233	1.10617	1.74836	2.6418	0.70781	1.01102	2.30175	1.27444	2.0935
	11	5.38244		18.683	5.1039	11.6251	1.4059	3.71303	4.06465	2.4289	2.13427	1.55618	1.26688	2.25435	1.69315	0.95872	0.73632	0.615325	0.914126	1.25672	1.19985	1.2173	0.965755	2.5575	1.15549	1.17392	1.04051	0.845607	0.7956	0.707319	1.48491
	17	20.228	3.83089	20.2113	10.9695	9.20856	4.06644	1.36977	3.04776	2.01846	3.49473	1.65502	1.83237	2.1005	0.532344	0.179296	1.518	1.6587	8.41089	1.09997	0.599865	1.11267	0.994056	1.17507	1.0836	0.763375	1.15892	0.6754	0.8298	2.18851	0.641297
	51	7.0603	3.48375	3.61339	5.41944	4.34636	3.64725	4.65024	2.91782	4.63575	4.59345	1.52488	2.31124	2.0223	5.36328	3.09189	1.60129	0.58176	0.925592	1.19362	0.751752	2.50432	3.14644	1.18976	2.92152	4.01948	0.7293	1.19592	1.03488	1.20725	0.766976
Fig. 3f, FDCs	Time (d)	MPS dLN					Bolus dLN					PBS dLN					MPS ndLN					Bolus ndLN					PBS ndLN
	4	0	0.874469	0.138821	0.411062		1.00531	0.4186	0.420873	0.578082	0.995311	1.0969	1.01236	0.352536	1.91625	0.233384	0.841406	0.195734	0.561823	0.899887	1.20574	2.74444	0.82086	2.4218	0.445128	0.946292	0.881718	0.437942	0.845598	2.73089	0.587757
	7	22.5645	2.32832	2.15143	8.26434	3.68055	0.576842	0.659119	0.261392	4.17136	7.69951	0.439436	0.329777	0.575517	0.218663	2.75056	1.21797	1.12573	0.514723		1.74115	0	0.384986	0.112025	0.662369	4.33211	0.479964	0.417476	0.510543	0.396074	2.27526
	11	7.6711		23.4242	5.92276	6.12534	0.179444	0.581882	1.16903	0.547329	0.203381	0.41496	0.46939	0.570442	0.252967	0.0859656	0.104786	0.472171	0.315769	0.421217	0.244315	0.170665	0.230187	0.328406	0.447619	0.178816	0.405962	0	0.335379	0.226994	0.086184
	17	12.2409	1.93962	6.73058	7.12249	4.73043	1.49557	0.693355	1.30062	0.732772	1.30012	0.898492	0.981616	1.0353	0.148409		0.344369	0.547006	1.11193	0.817938	0.957651	0.43123	0.597087		0.914513	0.355033	1.44666	0.622356	0.836554	1.85127	1.04297
	51	6.34982	2.62837	2.89247	6.35126	4.23385	2.23244	4.15355	1.45604	4.29801	3.93545	0.959934	2.65374	4.37969	3.41399	2.89638	0.899587	0.573274	1.10844	2.44919	1.14742	3.47799	3.90895	2.09271	2.79282	2.63592	0.691916	2.51991	2.29706	2.64398	1.04381

[truncated: 24 more sheets: Fig. 3k, Fig. 3j, Fig. 4b, Fig. 4f, Fig. 4i, Fig. 5b, Fig. 5d, Fig. 5f-h, Fig. 6a,c, Fig. 6d-f, Fig. 7b, Fig. 7d,e, Fig. 7f, Fig. 7g, Ext Data Fig. 1, Ext Data FIg. 2, Ext Data Fig. 3, Ext Data Fig. 4, Ext Data Fig. 5, Ext Data Fig. 6 …]
